# Supplementary material for: Low-Hydrophilic HKUST−1/Polymer Extrudates for the PSA Separation of CO2/CH4
Source: Molecules. 2024 Apr 30;29(9):2069. doi: 10.3390/molecules29092069 (PMC11085341; doi:10.3390/molecules29092069)
Supplement: Supplementary file 1 [file molecules-29-02069-s001.zip]

Archive with 1 entries (1 files):
- molecules-2963191-supplementary.pdf
